# Supplementary material for: Identification and Characterization of HSP90 Gene Family Reveals Involvement of HSP90, GRP94 and Not TRAP1 in Heat Stress Response in Chlamys farreri
Source: Genes (Basel). 2021 Oct 9;12(10):1592. doi: 10.3390/genes12101592 (PMC8535295; doi:10.3390/genes12101592)
Supplement: Supplementary file 1 [file genes-12-01592-s001.zip › Table S2.xlsx]

## Sheet: Developmental stages
GENEID	zygote	multicell	blastula	gastrula	trochophore	D-shaped larvae	early umbo	middle umbo	post umbo	eyespots larvae	juvenile	Average
CfHSP90	2.96249	3.10669	3.19529	3.20896	3.2653	3.18643	3.31896	3.25624	3.22589	3.20892	3.20867	3.19489
CfGRP94	1.77541	1.82322	1.67684	1.89732	2.24248	2.52363	2.3639	2.42113	2.43165	2.36388	2.34559	2.16955
CfTRAP1	0.884085	0.95824	1.15679	1.2459	1.3525	1.18279	1.51686	1.14864	1.15518	1.30421	1.24773	1.19572

## Sheet: Tissue
GENEID	striated muscle	smooth muscle	foot	mantle	eye	gill	haemolymph	digestive gland	kidney	female gonad	male gonad	cerebral ganglia	visceral ganglia	Average
CfHSP90	2.55993	2.7033	2.63233	2.75708	2.52841	2.59134	2.75429	2.53993	2.43212	3.44295	3.29103	3.08659	3.05173	2.79777
CfGRP94	2.30032	1.93147	2.06742	1.88967	1.79865	2.10268	1.65024	1.79296	1.58238	2.44607	2.11807	2.20463	2.27803	2.01251
CfTRAP1	0.812779	0.871953	0.708132	0.769014	0.629556	0.80228	0.819297	0.847001	1.03143	1.42305	1.37085	1.08942	1.0964	0.943936

## Sheet: heat stress
Mantle	CfHSP90			CfGRP94			CfTRAP1
control	850.5	1076.59	958.46	78.8	121.12	97.81	10.95	8.2	7.45
3h	4040.57	8303.52	8051.36	338.96	480.04	391.1	14.52	20.65	10.69
6h	6745.04	7118.46	6498.9	624.66	584.9	552.19	8.81	8.39	12.61
12h	7393.66	6276.31	8031.57	941.6	678.8	521.5	17.61	13.27	18.62
24h	6222.84	4811.86	7785.11	493.69	267.9	464.15	14.13	11.71	11.5
3d	2682.52	3298.27	4797.68	299.05	518.25	255.85	15.61	16.14	10.26
6d	2093.02	1584.34	3541.52	451.46	80.52	315.67	16.56	0.87	13.6
15d	3536.64	4282.92	4111.62	218.64	280.26	268.2	10.62	10.25	8.75
30d	5806.67	8100.97	8229.84	427.41	941.39	1205.93	16.31	21.39	26.34
Gill	CfHSP90			CfGRP94			CfTRAP1
control	1066.27	927.37	886.73	144.58	160.65	235.93	16.08	8.32	21.99
3h	7323.55	14728.4	6302.36	676.79	562.41	247.52	18.17	19.39	10.31
6h	11428.7	8196.31	9414.08	764.36	1125.81	875.56	14.94	18.77	15.28
12h	6401.88	7697.11	8126.83	835.67	785.28	621.74	14.45	21.08	19.48
24h	6270.84	9727.32	9388.86	772.7	978.83	329.96	14.25	17.08	15.29
3d	1928.24	2697.99	6463.26	197.89	217.98	396.26	21.3	16.37	19.55
6d	2093.14	2901.76	3052.29	757.91	454.86	612.01	41.46	31.71	33.2
15d	3965.69	5146.59	6540.11	223.15	338.56	287.17	8.2	11.51	12.45
30d	7190.64	9587.14	11789.5	439.85	621.62	1590.74	25.2	16.46	42.42
Heart	CfHSP90			CfGRP94			CfTRAP1
control	2007.02	4859.63	1779.02	142.26	475.82	113.09	14.24	25.11	13.69
3h	7449.72	8532.07	7460.73	284.95	236.89	409.42	30.06	23.15	25.36
6h	9799.77	8893.03	10593.1	284.85	516.86	1033.26	9.3	18.58	22.02
12h	8498.84	9656.76	11515.4	921.8	711.01	359.57	29.25	32.2	23
24h	6974.16	8588.37	10964.8	419.51	264.35	255.18	13.62	19.46	16.44
3d	3237.62	3752.2	4766.43	608.04	424.65	91.89	27.47	20.51	14.48
6d	3335.39	3393.23	2788.44	604.43	179.53	123.44	11.98	17.71	21.01
15d	3457.66	4506.27	4863.13	299.99	239.22	296.82	20.48	37.12	24.85
30d	5747.15	4661.64	5186.71	465.99	283.08	457.63	28.21	20.78	26.34
Blood	CfHSP90			CfGRP94			CfTRAP1
control	2313.85	2266.16	2068.82	162.19	89.48	63.01	10.65	6.97	8.96
3h	9707.14	11654.6	3350.26	371.12	342.87	211.15	19.09	16.93	15.01
6h	12748.8	11282.9	10489	669.25	639.4	1314.87	14.14	13.29	17.23
12h	10719.9	10359.9	15831.9	1166.49	705.93	182.39	16.71	9.71	6.4
24h	9353.78	16463	11920.8	433.97	200.92	130.36	9.03	10.18	0.13
3d	14974.7	4483.46	4287.51	414.63	95.93	528.06	11.43	12.16	17.78
6d	3040.68	3727.99	7385.68	337.76	361.51	115.53	17.58	14.31	10.96
15d	4171.98	7096.89	7201.2	458.13	174.48	203.71	20.42	19.82	19.66
30d	7823.73	8687.35	8923.14	406.52	711.75	658.97	28.26	17.63	26.18
